# Supplementary material for: Mass Spectrometric Characterization of Narcolepsy-Associated Pandemic 2009 Influenza Vaccines
Source: Vaccines (Basel). 2020 Oct 30;8(4):630. doi: 10.3390/vaccines8040630 (PMC7712488; doi:10.3390/vaccines8040630)
Supplement: Supplementary file 1 [file vaccines-08-00630-s001.zip]

Archive with 3 entries (2 files):
- vaccines-942115 sup/
- vaccines-942115 sup/vaccines-942115 sup .xlsx
- vaccines-942115 sup/vaccines-942115 XML sup .pdf
